# Supplementary material for: Transcriptome Pyrosequencing of the Parasitoid Wasp Cotesia vestalis: Genes Involved in the Antennal Odorant-Sensory System
Source: PLoS One. 2012 Nov 30;7(11):e50664. doi: 10.1371/journal.pone.0050664 (PMC3511342; doi:10.1371/journal.pone.0050664)
Supplement: Table S1 — RT-PCR primers used for this study. (XLS) [file pone.0050664.s002.xls]

## Sheet: Sheet1
Table S1. RT-PCR primers used for this study.
Name	Contig	Forward primer (5’ to 3’)	Reverse primer (5’ to 3’)	Product size (bp)
OR1	Cv_002063	TTCAAGGCGGGAAGCGCTGA	GGGTACCAGCAGTAGGCCGGA	154
OR2	Cv_000919	TTGATGGGGCCCCTGGTGCT	ACAGTCCAGAGTCATTCCAGCGG	147
OR3	Cv_000252	TGGGTAAACAGCACAGTTTGATGCC	TCGTACCACTGGCAGCACCA	145
OR4	Cv_005941	GGCCTTAAGTCTATGCGAAATGCCT	ACCCCACCAAATGGAGTGTCCAA	148
OR5	Cv_006402	TCATCCGCTGGATCAACGTGC	TGCTCCTCCGGGACTCCGAA	154
OR6	Cv_006618	AGCCTGAAATGCGGGGAAGCA	TCCGTCAATGTAACGCTGCTGAA	155
OBP1	Cv_001562	TCTGACGACTGCGAGACCGCT	CGGTTAATTGTCGGGATCGTAAGCC	147
OBP2	Cv_002750	TGGTGAGGGTGATACTGAGCTGCG	GTTCCATGCTCGGACATGCACCT	145
OBP3	Cv_000569	TTCCTGAATCATTCTCACGGCAGGT	TGGAACTGGTCCAGAGTGAACGTA	145
OBP4	Cv_002480	GCCGTTTCGCTCGCAGTGCT	TACCTTGCATCATTCGGCCCAGG	145
OBP5	Cv_003043	TCCCGTATTCCCACGACGGT	TGTGGCGGCCAAGCGTTCAT	151
OBP6	Cv_001669	TCACGTTTTCCAACGGTGTATCAGG	TCCTCGTTATCAGCACCCTCATCCT	145
OBP7	Cv_001286	TGCTGAGTCTAGAATGACCATGCCT	GCAATGCAATGTTTCATCATCGGGG	145
OBP8	Cv_001766	GGAAGCGATGACTGTGAGACAGC	CGGTCGATTGCCAGGAGCGT	154
60S ribosomal protein L10	Cv_000471	TGACCGTCACAAGGCAGCAGT	GGGCAAGACGGCCAGCGTTT	152
