# Supplementary material for: Transcriptome Pyrosequencing of the Parasitoid Wasp Cotesia vestalis: Genes Involved in the Antennal Odorant-Sensory System
Source: PLoS One. 2012 Nov 30;7(11):e50664. doi: 10.1371/journal.pone.0050664 (PMC3511342; doi:10.1371/journal.pone.0050664)
Supplement: Table S2 — All the sets of contigs and singletons from Cotesia vestalis with similarity to OR genes. (XLS) [file pone.0050664.s003.xls]

## Sheet: OR
Table S2. All the sets of contigs and singletons from Cotesia vestalis with similarity to OR genes.
Contig/Singleton	Read count	Length (bp)	Homology	E-value*
Cv_002063	293	1999	Olfactory receptor [Microplitis mediator]	0
Cv_000919	24	842	Odorant receptor 44 [Nasonia vitripennis]	2e-44
Cv_000252	15	992	Putative odorant receptor 13a [Harpegnathos saltator]	7e-32
Cv_005941	14	688	Odorant receptor 265 [N. vitripennis]	7e-23
Cv_006402	10	1005	Odorant receptor 37 [Tribolium castaneum]	8e-15
Cv_006618	10	1236	Putative odorant receptor 13a [H. saltator]	3e-45
Cv_006991	8	335	Odorant receptor 166 [N. vitripennis]	2e-08
Cv_007267	8	619	Odorant receptor 1 [Apis cerana]	8e-27
Cv_007912	7	674	Odorant receptor 44 [N. vitripennis]	9e-36
Cv_007866	7	637	Putative odorant receptor 13a [H. saltator]	4e-23
Cv_008344	6	922	Odorant receptor 211 [N. vitripennis]	3e-36
Cv_008328	6	877	Odorant receptor 256 [N. vitripennis]	2e-30
Cv_008578	6	384	Putative gustatory receptor 28b [Camponotus floridanus]	2e-25
Cv_009020	5	811	Odorant receptor 14 [N. vitripennis]	3e-20
Cv_009129	5	348	Odorant receptor 256 [N. vitripennis]	7e-07
Cv_000774	5	418	Odorant receptor 289 [N. vitripennis]	2e-18
Cv_008237	5	637	Odorant receptor 289 [N. vitripennis]	6e-28
Cv_002078	5	777	Olfactory receptor [M. mediator]	9e-44
Cv_001022	5	429	Putative odorant receptor 13a [H. saltator]	2e-26
Cv_008889	5	548	Putative odorant receptor 13a [H. saltator]	2e-29
Cv_010870	4	316	Odorant receptor 285 [N. vitripennis]	4e-18
Cv_009998	4	337	Odorant receptor 97CTE [N. vitripennis]	2e-09
Cv_009603	4	722	Putative odorant receptor 13a [H. saltator]	3e-17
Cv_010218	4	426	Putative odorant receptor 13a [H. saltator]	2e-17
Cv_010087	4	735	Putative odorant receptor 22c [C. floridanus]	4e-11
Cv_009436	4	460	Putative odorant receptor 67a [C. floridanus]	3e-12
Cv_002097	3	320	Odorant receptor 1 [N. vitripennis]	5e-15
Cv_013008	3	426	Odorant receptor 261 [N. vitripennis]	3e-15
Cv_012123	3	417	Odorant receptor 264 [N. vitripennis]	5e-19
Cv_012680	3	580	Odorant receptor Or1 [Acromyrmex echinatior]	5e-17
Cv_011994	3	713	Odorant receptor Or1 [A. echinatior]	4e-19
Cv_011117	3	437	Odorant receptor Or1 [A. echinatior]	7e-12
Cv_009187	3	417	Putative odorant receptor 13a [H. saltator]	4e-17
Cv_002266	3	633	Putative odorant receptor 13a [H. saltator]	4e-27
Cv_013870	2	486	Odorant receptor 155INT [N. vitripennis]	4e-22
Cv_015722	2	344	Odorant receptor 191 [N. vitripennis]	4e-07
Cv_014959	2	693	Odorant receptor 204 [N. vitripennis]	1e-24
Cv_009853	2	321	Odorant receptor 211 [N. vitripennis]	8e-07
Cv_015170	2	501	Odorant receptor 243 [N. vitripennis]	9e-10
Cv_015962	2	516	Odorant receptor 259PSE [N. vitripennis]	7e-21
Cv_017041	2	296	Odorant receptor 26 [N. vitripennis]	6e-13
Cv_014966	2	439	Odorant receptor 261 [N. vitripennis]	1e-25
Cv_015763	2	589	Odorant receptor 261 [N. vitripennis]	3e-32
Cv_017149	2	333	Odorant receptor 264 [N. vitripennis]	7e-19
Cv_014225	2	365	Odorant receptor 265 [N. vitripennis]	2e-13
Cv_013731	2	423	Odorant receptor 289 [N. vitripennis]	6e-09
Cv_014416	2	375	Odorant receptor 44 [N. vitripennis]	4e-14
Cv_017206	2	319	Odorant receptor 4PSE [N. vitripennis]	7e-06
Cv_016054	2	396	Odorant receptor 5 [N. vitripennis]	7e-23
Cv_014152	2	417	Odorant receptor 78 [N. vitripennis]	2e-06
Cv_011611	2	426	Odorant receptor 81 [N. vitripennis]	1e-16
Cv_014564	2	335	Odorant receptor 87 [N. vitripennis]	3e-06
Cv_014272	2	359	Odorant receptor 93 [N. vitripennis]	4e-11
Cv_016997	2	434	Odorant receptor 96 [N. vitripennis]	3e-15
Cv_012406	2	368	Odorant receptor 98 [N. vitripennis]	2e-08
Cv_017074	2	203	Odorant receptor 40 [T. castaneum]	9e-07
Cv_014495	2	459	Odorant receptor 43 [T. castaneum]	3e-15
Cv_016503	2	444	Odorant receptor 49b [H. saltator]	2e-10
Cv_016996	2	363	Odorant receptor 6 [T. castaneum]	1e-06
Cv_009188	2	374	Putative odorant receptor 13a [H. saltator]	1e-08
Cv_014943	2	561	Putative odorant receptor 13a [C. floridanus]	3e-15
Cv_015672	2	485	Putative odorant receptor 13a [H. saltator]	7e-21
Cv_010389	2	480	Putative odorant receptor 13a [H. saltator]	2e-13
Cv_014530	2	478	Putative odorant receptor 67a [C. floridanus]	2e-15
G2R504O01AQJ9J	1	130	Odorant receptor 1 [N. vitripennis]	9e-11
G2R504O02B35R8	1	248	Odorant receptor 1 [N. vitripennis]	1e-14
G2R504O02BOV75	1	277	Odorant receptor 1 [N. vitripennis]	3e-06
G2R504O03C6YS3	1	414	Odorant receptor 1 [N. vitripennis]	6e-28
G2R504O04EHRZQ	1	247	Odorant receptor 1 [N. vitripennis]	2e-06
G2R504O01AYZEU	1	271	Odorant receptor 10 [N. vitripennis]	1e-07
G2R504O02CB3Q1	1	388	Odorant receptor 10 [N. vitripennis]	4e-24
G2R504O04EB3EX	1	473	Odorant receptor 111 [N. vitripennis]	5e-07
G2R504O02BQHS6	1	404	Odorant receptor 122 [N. vitripennis]	2e-07
G2R504O04ERQH4	1	401	Odorant receptor 129 [N. vitripennis]	8e-06
G2R504O04D733J	1	321	Odorant receptor 133 [N. vitripennis]	6e-07
G2R504O02BT37D	1	384	Odorant receptor 137 [N. vitripennis]	2e-13
G2R504O03DOVZS	1	297	Odorant receptor 14 [N. vitripennis]	2e-15
G2R504O04D5R3F	1	434	Odorant receptor 140 [N. vitripennis]	6e-09
G2R504O04EJENR	1	379	Odorant receptor 142 [N. vitripennis]	6e-10
G2R504O03CWUDD	1	313	Odorant receptor 143 [N. vitripennis]	8e-17
G2R504O04EGOOH	1	281	Odorant receptor 154 [N. vitripennis]	7e-09
G2R504O04D7PBQ	1	302	Odorant receptor 163 [N. vitripennis]	2e-11
G2R504O04D8LAP	1	382	Odorant receptor 163 [N. vitripennis]	4e-06
G2R504O04D33X3	1	336	Odorant receptor 174PSE [N. vitripennis]	8e-10
G2R504O04ETUCI	1	397	Odorant receptor 174PSE [N. vitripennis]	9e-12
G2R504O04EPD9A	1	377	Odorant receptor 198 [N. vitripennis]	1e-10
G2R504O04EQM1T	1	372	Odorant receptor 2 [N. vitripennis]	3e-31
G2R504O02BO5Y1	1	292	Odorant receptor 204 [N. vitripennis]	2e-13
G2R504O03CZJX6	1	234	Odorant receptor 204 [N. vitripennis]	7e-09
G2R504O03C3D7Y	1	277	Odorant receptor 205PSE [N. vitripennis]	2e-07
G2R504O03CZ0JU	1	327	Odorant receptor 211 [N. vitripennis]	8e-07
G2R504O03CZQ0W	1	293	Odorant receptor 211 [N. vitripennis]	4e-10
G2R504O04EMJN8	1	403	Odorant receptor 211 [N. vitripennis]	1e-12
G2R504O04D7UIF	1	256	Odorant receptor 237PSE [N. vitripennis]	2e-09
G2R504O04D8C46	1	304	Odorant receptor 237PSE [N. vitripennis]	1e-13
G2R504O02CFBJR	1	326	Odorant receptor 245 [N. vitripennis]	2e-06
G2R504O03CT0FW	1	303	Odorant receptor 245 [N. vitripennis]	4e-08
G2R504O03CUPD4	1	231	Odorant receptor 245 [N. vitripennis]	5e-07
G2R504O02B88VK	1	454	Odorant receptor 251 [N. vitripennis]	8e-07
G2R504O02BWPP5	1	255	Odorant receptor 261 [N. vitripennis]	2e-13
G2R504O03C88QB	1	364	Odorant receptor 261 [N. vitripennis]	9e-19
G2R504O03DBPGW	1	352	Odorant receptor 261 [N. vitripennis]	6e-09
G2R504O04D1GY2	1	299	Odorant receptor 261 [N. vitripennis]	3e-20
G2R504O04EGAA4	1	327	Odorant receptor 261 [N. vitripennis]	1e-09
G2R504O04ELLZL	1	224	Odorant receptor 261 [N. vitripennis]	8e-06
G2R504O04EJN23	1	254	Odorant receptor 264 [N. vitripennis]	6e-06
G2R504O02BNSON	1	388	Odorant receptor 266 [N. vitripennis]	3e-16
G2R504O03DCB57	1	403	Odorant receptor 266 [N. vitripennis]	1e-08
G2R504O02CG00L	1	383	Odorant receptor 28 [N. vitripennis]	3e-19
G2R504O04EMG1X	1	262	Odorant receptor 285 [N. vitripennis]	2e-07
G2R504O03DKDBC	1	302	Odorant receptor 289 [N. vitripennis]	3e-22
G2R504O03DKRMV	1	310	Odorant receptor 289 [N. vitripennis]	5e-13
G2R504O04D3DCY	1	262	Odorant receptor 289 [N. vitripennis]	6e-09
G2R504O04EFKN2	1	215	Odorant receptor 289 [N. vitripennis]	2e-06
G2R504O02B4H4X	1	371	Odorant receptor 33PSE [N. vitripennis]	1e-12
G2R504O01APFXL	1	390	Odorant receptor 44 [N. vitripennis]	5e-12
G2R504O01BDC83	1	336	Odorant receptor 44 [N. vitripennis]	1e-10
G2R504O04D6C44	1	430	Odorant receptor 44 [N. vitripennis]	3e-06
G2R504O04DYGYF	1	392	Odorant receptor 44 [N. vitripennis]	2e-15
G2R504O04EA2XT	1	253	Odorant receptor 44 [N. vitripennis]	2e-08
G2R504O02CG6JK	1	278	Odorant receptor 45 [N. vitripennis]	4e-08
G2R504O02BVO1Q	1	411	Odorant receptor 4PSE [N. vitripennis]	4e-06
G2R504O02BWT8E	1	424	Odorant receptor 61 [N. vitripennis]	8e-06
G2R504O02CGYUG	1	371	Odorant receptor 79 [N. vitripennis]	7e-06
G2R504O01AYE76	1	347	Odorant receptor 81 [N. vitripennis]	2e-09
G2R504O02CFM3X	1	338	Odorant receptor 81 [N. vitripennis]	1e-18
G2R504O04EHURS	1	339	Odorant receptor 81 [N. vitripennis]	2e-10
G2R504O04EKZ9S	1	424	Odorant receptor 81 [N. vitripennis]	5e-19
G2R504O04D0AMU	1	368	Odorant receptor 82 [N. vitripennis]	2e-11
G2R504O04EQTAN	1	424	Odorant receptor 94 [N. vitripennis]	9e-08
G2R504O02B1THV	1	364	Odorant receptor 99 [N. vitripennis]	2e-06
G2R504O04ER9TW	1	233	Candidate olfactory receptor [Bombyx mori]	5e-12
G2R504O04ECDX4	1	407	Odorant receptor 43 [T. castaneum]	2e-08
G2R504O02B4IFW	1	348	Odorant receptor 46a, isoform A [A. echinatior]	3e-08
G2R504O04EIN9C	1	414	Odorant receptor 46a, isoform A [A. echinatior]	4e-06
G2R504O02BOMOG	1	357	Odorant receptor 46a, isoform A [H. saltator]	9e-18
G2R504O03DFWZO	1	438	Odorant receptor 46a, isoform A [H. saltator]	9e-07
G2R504O02B6JW9	1	352	Odorant receptor Or1 [A. echinatior]	2e-08
G2R504O03DG4PW	1	400	Odorant receptor Or1 [A. echinatior]	2e-06
G2R504O01A5KVV	1	267	Odorant receptor Or1 [A. echinatior]	5e-08
G2R504O04D099O	1	306	Odorant receptor Or1 [A. echinatior]	2e-07
G2R504O03DDZ9O	1	362	Odorant receptor Or2 [H. saltator]	9e-11
G2R504O02BRQNN	1	410	Odorant receptor Or2 [H. saltator]	3e-09
G2R504O04D7N4S	1	388	Odorant receptor Or2 [A. echinatior]	7e-08
G2R504O01A5V86	1	182	Olfactory receptor [M. mediator]	3e-16
G2R504O03CXAYX	1	381	Olfactory receptor [M. mediator]	9e-15
G2R504O04EE5W0	1	326	Olfactory receptor [M. mediator]	2e-30
G2R504O04EP4Q9	1	324	Olfactory receptor [M. mediator]	4e-50
G2R504O04EUGVP	1	393	Olfactory receptor [M. mediator]	9e-50
G2R504O02CFCWN	1	419	Putative odorant receptor 13a [A. echinatior]	9e-20
G2R504O04EMKK7	1	298	Putative odorant receptor 13a [A. echinatior]	3e-09
G2R504O02BZYON	1	307	Putative odorant receptor 13a [A. echinatior]	7e-12
G2R504O02B5A3Y	1	408	Putative odorant receptor 13a [A. echinatior]	6e-15
G2R504O01AQMZI	1	362	Putative odorant receptor 13a [C. floridanus]	2e-10
G2R504O03DKM9X	1	372	Putative odorant receptor 13a [C. floridanus]	4e-24
G2R504O01A4FL9	1	234	Putative odorant receptor 13a [H. saltator]	2e-08
G2R504O02BOZBW	1	345	Putative odorant receptor 13a [H. saltator]	6e-08
G2R504O03C3EWG	1	368	Putative odorant receptor 13a [H. saltator]	1e-08
G2R504O04D2IV3	1	370	Putative odorant receptor 13a [H. saltator]	1e-09
G2R504O02B3DPJ	1	251	Putative odorant receptor 13a [H. saltator]	1e-08
G2R504O01A8IPJ	1	207	Putative odorant receptor 13a [H. saltator]	5e-06
G2R504O02B94FA	1	436	Putative odorant receptor 71a [C. floridanus]	1e-09
G2R504O02BQ3VJ	1	328	Putative odorant receptor 94b [A. echinatior]	2e-06
*We identified genes whose E-values exhibited at least 1E-5 or less, with the BLAST searches.
