# Supplementary material for: Transcriptome Pyrosequencing of the Parasitoid Wasp Cotesia vestalis: Genes Involved in the Antennal Odorant-Sensory System
Source: PLoS One. 2012 Nov 30;7(11):e50664. doi: 10.1371/journal.pone.0050664 (PMC3511342; doi:10.1371/journal.pone.0050664)
Supplement: Table S3 — All the sets of contigs and singletons from Cotesia vestalis with similarity to OBP genes. (XLS) [file pone.0050664.s004.xls]

## Sheet: OBP
Table S3. All the sets of contigs and singletons from Cotesia vestalis with similarity to OBP genes.
Contig/Singleton	Read count	Length (bp)	Homology	E-value*
Cv_001562	2184	1276	Odorant-binding protein 3 [Microplitis mediator]	5e-15
Cv_002750	1998	1139	Pheromone-binding protein 1 [M. mediator]	4e-61
Cv_000569	770	952	Odorant-binding protein 10 [M. mediator]	1e-65
Cv_002480	430	1212	Odorant-binding protein 2 [M. mediator]	1e-57
Cv_003043	399	1186	Odorant-binding protein 4 [M. mediator]	6e-34
Cv_001669	230	1082	Odorant-binding protein 4 [M. mediator]	7e-23
Cv_001286	162	1326	Odorant-binding protein 6 [M. mediator]	3e-61
Cv_001766	123	1013	Odorant-binding protein 3 [M. mediator]	2e-28
Cv_003903	74	642	Odorant-binding protein 3 [M. mediator]	1e-35
Cv_001246	71	980	Odorant-binding protein 18 [Nasonia vitripennis]	9e-32
Cv_000714	63	970	Odorant-binding protein 10 [M. mediator]	5e-62
Cv_002207	41	1736	Odorant-binding protein 1 [M. mediator]	7e-54
Cv_000843	27	594	Pheromone-binding protein 1 [M. mediator]	1e-16
Cv_000016	26	590	Odorant-binding protein 10 [M. mediator]	4e-47
Cv_000232	23	599	Pheromone-binding protein 1 [M. mediator]	8e-42
Cv_001034	17	551	Odorant-binding protein 3 [M. mediator]	6e-10
Cv_005637	16	804	Odorant-binding protein 6 [M. mediator]	3e-19
Cv_005027	15	501	Odorant-binding protein 4 [M. mediator]	6e-08
Cv_001050	14	714	Odorant-binding protein 3 [M. mediator]	1e-20
Cv_006168	12	632	Odorant-binding protein 71 [N. vitripennis]	5e-07
Cv_001120	12	896	Odorant-binding protein 2 [M. mediator]	6e-29
Cv_001116	10	737	Odorant-binding protein 10 [M. mediator]	8e-23
Cv_001083	9	361	Odorant-binding protein 2 [M. mediator]	2e-13
Cv_006467	9	700	Odorant-binding protein 5 [M. mediator]	6e-19
Cv_001537	9	1096	Pheromone-binding protein 1 [M. mediator]	1e-51
Cv_000833	8	632	Odorant-binding protein 2 [M. mediator]	2e-22
Cv_001474	8	165	Odorant-binding protein 2 [M. mediator]	2e-14
Cv_002890	8	490	Odorant-binding protein 6 [M. mediator]	1e-21
Cv_002152	7	444	Odorant-binding protein 10 [M. mediator]	2e-28
Cv_000851	7	537	Odorant-binding protein 2 [M. mediator]	2e-23
Cv_000418	6	724	Odorant-binding protein 10 [M. mediator]	5e-48
Cv_001209	6	200	Odorant-binding protein 10 [M. mediator]	9e-07
Cv_001641	6	203	Odorant-binding protein 2 [M. mediator]	7e-15
Cv_001863	6	315	Odorant-binding protein 2 [M. mediator]	2e-07
Cv_002544	6	501	Odorant-binding protein 2 [M. mediator]	1e-27
Cv_003317	6	475	Odorant-binding protein 3 [M. mediator]	1e-15
Cv_002351	5	613	Odorant-binding protein 2 [M. mediator]	3e-13
Cv_001377	5	431	Odorant-binding protein 3 [M. mediator]	2e-12
Cv_001525	5	535	Odorant-binding protein 3 [M. mediator]	3e-11
Cv_003869	5	618	Odorant-binding protein 4 [M. mediator]	4e-11
Cv_001335	5	422	Pheromone-binding protein 1 [M. mediator]	3e-42
Cv_000778	4	572	Odorant-binding protein 76 [N. vitripennis]	1e-17
Cv_001714	4	272	Odorant-binding protein 1 [M. mediator]	5e-08
Cv_001458	4	333	Odorant-binding protein 10 [M. mediator]	2e-29
Cv_003668	4	399	Odorant-binding protein 10 [M. mediator]	8e-09
Cv_002008	4	451	Odorant-binding protein 2 [M. mediator]	1e-12
Cv_009735	4	460	Odorant-binding protein 3 [M. mediator]	5e-10
Cv_001495	4	489	Odorant-binding protein 6 [M. mediator]	9e-23
Cv_001823	3	452	Odorant-binding protein 26 [N. vitripennis]	1e-06
Cv_001768	3	468	Odorant-binding protein 10 [M. mediator]	3e-13
Cv_000762	3	608	Odorant-binding protein 2 [M. mediator]	9e-25
Cv_002188	3	471	Odorant-binding protein 2 [M. mediator]	2e-25
Cv_003804	3	488	Odorant-binding protein 2 [M. mediator]	3e-38
Cv_001242	3	383	Odorant-binding protein 3 [M. mediator]	5e-10
Cv_002925	3	628	Odorant-binding protein 6 [M. mediator]	7e-42
Cv_000827	3	381	Pheromone-binding protein 1 [M. mediator]	3e-09
Cv_000576	2	274	Odorant-binding protein 1 [M. mediator]	3e-10
Cv_001532	2	210	Odorant-binding protein 10 [M. mediator]	6e-17
Cv_001816	2	211	Odorant-binding protein 10 [M. mediator]	3e-07
Cv_003282	2	330	Odorant-binding protein 10 [M. mediator]	1e-36
Cv_003745	2	292	Odorant-binding protein 10 [M. mediator]	8e-06
Cv_000136	2	475	Odorant-binding protein 2 [M. mediator]	4e-42
Cv_001371	2	152	Odorant-binding protein 2 [M. mediator]	6e-12
Cv_001480	2	355	Odorant-binding protein 3 [M. mediator]	9e-10
Cv_002440	2	561	Odorant-binding protein 3 [M. mediator]	6e-17
Cv_002820	2	529	Odorant-binding protein 3 [M. mediator]	5e-15
Cv_001171	2	535	Odorant-binding protein 4 [M. mediator]	2e-14
Cv_001278	2	436	Odorant-binding protein 4 [M. mediator]	4e-09
Cv_002125	2	257	Odorant-binding protein 4 [M. mediator]	2e-13
Cv_001605	2	399	Odorant-binding protein 6 [M. mediator]	2e-26
Cv_001676	2	382	Odorant-binding protein 6 [M. mediator]	8e-28
Cplu_000391	2	563	Pheromone-binding protein 1 [M. mediator]	6e-27
Cplu_003172	2	432	Pheromone-binding protein 1 [M. mediator]	9e-38
Cplu_003189	2	622	Pheromone-binding protein 1 [M. mediator]	4e-45
G2R504O03C1S6T	1	397	Odorant-binding protein 08 [N. vitripennis]	7e-06
G2R504O03DIJC1	1	313	Odorant-binding protein 18 [N. vitripennis]	2e-12
G2R504O01AXM8Q	1	158	Odorant-binding protein 76 [N. vitripennis]	1e-06
G2R504O02BZT0Q	1	345	Odorant-binding protein 88 [N. vitripennis]	6e-06
G2R504O02B2O91	1	330	Odorant-binding protein 1 [M. mediator]	7e-07
G2R504O01ATO7U	1	166	Odorant-binding protein 10 [M. mediator]	4e-09
G2R504O02B434W	1	253	Odorant-binding protein 10 [M. mediator]	3e-09
G2R504O02B7SXG	1	281	Odorant-binding protein 10 [M. mediator]	3e-27
G2R504O02BNOOO	1	142	Odorant-binding protein 10 [M. mediator]	6e-06
G2R504O02BZFCJ	1	342	Odorant-binding protein 10 [M. mediator]	1e-33
G2R504O02CGK05	1	146	Odorant-binding protein 10 [M. mediator]	8e-06
G2R504O03C1SR2	1	427	Odorant-binding protein 10 [M. mediator]	5e-30
G2R504O03C2IJB	1	355	Odorant-binding protein 10 [M. mediator]	2e-08
G2R504O03CVY68	1	354	Odorant-binding protein 10 [M. mediator]	1e-47
G2R504O03DF3ZW	1	349	Odorant-binding protein 10 [M. mediator]	1e-22
G2R504O04EETAD	1	297	Odorant-binding protein 10 [M. mediator]	4e-23
G2R504O04EJ05H	1	344	Odorant-binding protein 10 [M. mediator]	6e-14
G2R504O04EJ5LM	1	367	Odorant-binding protein 10 [M. mediator]	4e-40
G2R504O02B34DY	1	400	Odorant-binding protein 2 [M. mediator]	2e-20
G2R504O02B459T	1	359	Odorant-binding protein 2 [M. mediator]	4e-20
G2R504O02B9724	1	227	Odorant-binding protein 2 [M. mediator]	3e-10
G2R504O02BR6PT	1	278	Odorant-binding protein 2 [M. mediator]	6e-12
G2R504O02BT66A	1	450	Odorant-binding protein 2 [M. mediator]	7e-10
G2R504O02BY1V5	1	405	Odorant-binding protein 2 [M. mediator]	8e-33
G2R504O02CCRM8	1	333	Odorant-binding protein 2 [M. mediator]	1e-31
G2R504O04EDYAR	1	327	Odorant-binding protein 2 [M. mediator]	4e-10
G2R504O04EHOUU	1	319	Odorant-binding protein 2 [M. mediator]	3e-31
G2R504O04EOPNS	1	402	Odorant-binding protein 2 [M. mediator]	3e-23
G2R504O04ERF5U	1	248	Odorant-binding protein 2 [M. mediator]	3e-10
G2R504O02B3CUE	1	247	Odorant-binding protein 3 [M. mediator]	7e-06
G2R504O02B3DJZ	1	446	Odorant-binding protein 3 [M. mediator]	5e-10
G2R504O02B7CZV	1	353	Odorant-binding protein 3 [M. mediator]	8e-19
G2R504O02BRGR8	1	413	Odorant-binding protein 3 [M. mediator]	2e-25
G2R504O02BTT0B	1	343	Odorant-binding protein 3 [M. mediator]	9e-06
G2R504O03C1PUX	1	350	Odorant-binding protein 3 [M. mediator]	8e-08
G2R504O04D5VK1	1	250	Odorant-binding protein 3 [M. mediator]	6e-12
G2R504O04EDMHW	1	225	Odorant-binding protein 3 [M. mediator]	2e-14
G2R504O02B2GZ4	1	251	Odorant-binding protein 4 [M. mediator]	2e-11
G2R504O02BV1AS	1	440	Odorant-binding protein 4 [M. mediator]	7e-15
G2R504O02CFOU9	1	318	Odorant-binding protein 4 [M. mediator]	3e-06
G2R504O02CIFUC	1	284	Odorant-binding protein 4 [M. mediator]	6e-06
G2R504O04DZYCK	1	303	Odorant-binding protein 4 [M. mediator]	2e-07
G2R504O02B6BGO	1	141	Odorant-binding protein 6 [M. mediator]	6e-06
G2R504O02B78AR	1	326	Odorant-binding protein 6 [M. mediator]	5e-10
G2R504O03C3YVH	1	391	Odorant-binding protein 6 [M. mediator]	3e-14
G2R504O04D5L7H	1	289	Odorant-binding protein 6 [M. mediator]	4e-28
G2R504O04EAR83	1	351	Odorant-binding protein 6 [M. mediator]	4e-29
G2R504O01A6BL1	1	344	Pheromone-binding protein 1 [M. mediator]	2e-06
G2R504O02B0BD2	1	287	Pheromone-binding protein 1 [M. mediator]	9e-26
G2R504O02B0LSZ	1	375	Pheromone-binding protein 1 [M. mediator]	3e-32
G2R504O02B2J4G	1	346	Pheromone-binding protein 1 [M. mediator]	8e-22
G2R504O02B48NY	1	385	Pheromone-binding protein 1 [M. mediator]	1e-29
G2R504O02B6IPS	1	434	Pheromone-binding protein 1 [M. mediator]	2e-35
G2R504O02B9LJ9	1	342	Pheromone-binding protein 1 [M. mediator]	1e-10
G2R504O02BUKKB	1	333	Pheromone-binding protein 1 [M. mediator]	9e-21
G2R504O02BVVLI	1	281	Pheromone-binding protein 1 [M. mediator]	4e-11
G2R504O02CBFBK	1	250	Pheromone-binding protein 1 [M. mediator]	2e-13
G2R504O02CBG8C	1	428	Pheromone-binding protein 1 [M. mediator]	3e-09
G2R504O02CDG37	1	318	Pheromone-binding protein 1 [M. mediator]	1e-15
G2R504O02CDVV1	1	349	Pheromone-binding protein 1 [M. mediator]	3e-24
G2R504O02CEGZS	1	452	Pheromone-binding protein 1 [M. mediator]	5e-30
G2R504O02CFQ58	1	318	Pheromone-binding protein 1 [M. mediator]	6e-32
G2R504O02CG6SV	1	374	Pheromone-binding protein 1 [M. mediator]	3e-17
G2R504O03DDHHA	1	353	Pheromone-binding protein 1 [M. mediator]	7e-11
G2R504O03DEF1U	1	267	Pheromone-binding protein 1 [M. mediator]	6e-32
G2R504O03DFZ92	1	299	Pheromone-binding protein 1 [M. mediator]	9e-26
G2R504O03DKFEB	1	438	Pheromone-binding protein 1 [M. mediator]	6e-25
G2R504O04D7ZXX	1	338	Pheromone-binding protein 1 [M. mediator]	1e-27
G2R504O04EOFG7	1	481	Pheromone-binding protein 1 [M. mediator]	2e-40
G2R504O04EP7ZD	1	273	Pheromone-binding protein 1 [M. mediator]	1e-22
G2R504O04EUAZS	1	249	Pheromone-binding protein 1 [M. mediator]	5e-14
*We identified genes whose E-values exhibited at least 1E-5 or less, with the BLAST searches.
